# Supplementary material for: Comparative study on the protective effect of dexrazoxane and blueberry extract against doxorubicin-induced cardiotoxicity in rats
Source: Sci Rep. 2025 Sep 23;15:32664. doi: 10.1038/s41598-025-19853-3 (PMC12457682; doi:10.1038/s41598-025-19853-3)
Supplement: Supplementary file 1 — Supplementary Material 1 [file 41598_2025_19853_MOESM1_ESM.xlsx]

## Sheet: Sheet1
Correlations
		cTnT	NT.pro.BNP	MPO	GSH	MDA	SOD	TOPII	mir.140.5P	Nrf2	Sirt2
cTnT	Pearson Correlation	1	.945**	.848**	-.885-**	.877**	-.909-**	.905**	0.277196	-0.0401032	-0.38149
	Sig. (2-tailed)		4.06185e-12	1.63359e-07	9.34839e-09	1.94699e-08	7.945e-10	1.18921e-09	0.189737	0.852405	0.0658545
	N	24	24	24	24	24	24	24	24	24	24
NT.pro.BNP	Pearson Correlation	.945**	1	.930**	-.912-**	.924**	-.968-**	.948**	.405*	-0.144542	-.517-**
	Sig. (2-tailed)	4.06185e-12		4.90531e-11	5.74194e-10	1.11602e-10	1.20902e-14	1.98183e-12	0.0496595	0.500402	0.00972122
	N	24	24	24	24	24	24	24	24	24	24
MPO	Pearson Correlation	.848**	.930**	1	-.879-**	.897**	-.886-**	.884**	.553**	-0.318057	-.638-**
	Sig. (2-tailed)	1.63359e-07	4.90531e-11		1.62028e-08	2.98932e-09	8.80236e-09	1.03277e-08	0.00504989	0.129868	0.000802437
	N	24	24	24	24	24	24	24	24	24	24
GSH	Pearson Correlation	-.885-**	-.912-**	-.879-**	1	-.904-**	.858**	-.853-**	-.412-*	0.218515	.560**
	Sig. (2-tailed)	9.34839e-09	5.74194e-10	1.62028e-08		1.47753e-09	8.43151e-08	1.21796e-07	0.0454166	0.304977	0.00443081
	N	24	24	24	24	24	24	24	24	24	24
MDA	Pearson Correlation	.877**	.924**	.897**	-.904-**	1	-.906-**	.859**	.563**	-0.349868	-.630-**
	Sig. (2-tailed)	1.94699e-08	1.11602e-10	2.98932e-09	1.47753e-09		1.10003e-09	8.00471e-08	0.00416341	0.0937492	0.000969609
	N	24	24	24	24	24	24	24	24	24	24
SOD	Pearson Correlation	-.909-**	-.968-**	-.886-**	.858**	-.906-**	1	-.935-**	-.436-*	0.188771	.542**
	Sig. (2-tailed)	7.945e-10	1.20902e-14	8.80236e-09	8.43151e-08	1.10003e-09		2.14921e-11	0.0332146	0.377022	0.00618296
	N	24	24	24	24	24	24	24	24	24	24
TOPII	Pearson Correlation	.905**	.948**	.884**	-.853-**	.859**	-.935-**	1	0.277861	-0.0150437	-0.390235
	Sig. (2-tailed)	1.18921e-09	1.98183e-12	1.03277e-08	1.21796e-07	8.00471e-08	2.14921e-11		0.188633	0.944378	0.0593993
	N	24	24	24	24	24	24	24	24	24	24
mir.140.5P	Pearson Correlation	0.277196	.405*	.553**	-.412-*	.563**	-.436-*	0.277861	1	-.912-**	-.913-**
	Sig. (2-tailed)	0.189737	0.0496595	0.00504989	0.0454166	0.00416341	0.0332146	0.188633		5.52937e-10	5.02447e-10
	N	24	24	24	24	24	24	24	24	24	24
Nrf2	Pearson Correlation	-0.0401032	-0.144542	-0.318057	0.218515	-0.349868	0.188771	-0.0150437	-.912-**	1	.865**
	Sig. (2-tailed)	0.852405	0.500402	0.129868	0.304977	0.0937492	0.377022	0.944378	5.52937e-10		5.00136e-08
	N	24	24	24	24	24	24	24	24	24	24
Sirt2	Pearson Correlation	-0.38149	-.517-**	-.638-**	.560**	-.630-**	.542**	-0.390235	-.913-**	.865**	1
	Sig. (2-tailed)	0.0658545	0.00972122	0.000802437	0.00443081	0.000969609	0.00618296	0.0593993	5.02447e-10	5.00136e-08
	N	24	24	24	24	24	24	24	24	24	24
**. Correlation is significant at the 0.01 level (2-tailed).
*. Correlation is significant at the 0.05 level (2-tailed).
